# Supplementary material for: Evolutionary Significance of NHX Family and NHX1 in Salinity Stress Adaptation in the Genus Oryza
Source: Int J Mol Sci. 2022 Feb 14;23(4):2092. doi: 10.3390/ijms23042092 (PMC8879705; doi:10.3390/ijms23042092)
Supplement: Supplementary file 1 [file ijms-23-02092-s001.zip]

Archive with 1 entries (1 files):
- ijms-1510054-supplementary.pdf
